# Supplementary material for: Effect of Sample Preparation on the Detection and Quantification of Selected Nuts Allergenic Proteins by LC-MS/MS
Source: Molecules. 2021 Aug 3;26(15):4698. doi: 10.3390/molecules26154698 (PMC8348345; doi:10.3390/molecules26154698)
Supplement: Supplementary file 1 [file molecules-26-04698-s001.zip]

Archive with 1 entries (1 files):
- molecules-1313802-supplementary.pdf
